# Supplementary material for: Pectin Supplementation Improves Probiotic Survival and Preserves Bioactive Compounds of Fermented Pear Juice
Source: Foods. 2026 Jun 18;15(12):2200. doi: 10.3390/foods15122200 (PMC13298052; doi:10.3390/foods15122200)
Supplement: Supplementary file 1 [file foods-15-02200-s001.zip]

Archive with 1 entries (1 files):
- foods-4352488-supplementary.pdf
